# Supplementary material for: Comprehensive Time-Course Effects of Combined Training on Hypertensive Older Adults: A Randomized Control Trial
Source: Int J Environ Res Public Health. 2022 Sep 4;19(17):11042. doi: 10.3390/ijerph191711042 (PMC9518134; doi:10.3390/ijerph191711042)
Supplement: Supplementary file 1 [file ijerph-19-11042-s001.zip]

Archive with 1 entries (1 files):
- ijerph-1829102-supplementary.pdf
